# Supplementary material for: EF1α and αTUB Are Stable Reference Gene Pairs for RT-qPCR-Based Gene Expression Studies in Salix suchowensis Under Nitrogen Treatment Conditions
Source: Plants (Basel). 2025 Oct 8;14(19):3101. doi: 10.3390/plants14193101 (PMC12526094; doi:10.3390/plants14193101)
Supplement: Supplementary file 1 [file plants-14-03101-s001.zip]

Archive with 2 entries (2 files):
- File S1.pdf
- Supplementary Materials.pdf
